# Supplementary material for: Electrospun Membranes Loaded with Melanin Derived from Pecan Nutshell (Carya illinoinensis) Residues for Skin-Care Applications
Source: Membranes (Basel). 2025 Feb 3;15(2):44. doi: 10.3390/membranes15020044 (PMC11857193; doi:10.3390/membranes15020044)
Supplement: Supplementary file 1 [file membranes-15-00044-s001.zip]

Archive with 1 entries (1 files):
- membranes-3392484-supplementary.pdf
